# Supplementary material for: Polycarboxy/Sulfo Betaine—Calcium Phosphate Hybrid Materials with a Remineralization Potential
Source: Materials (Basel). 2023 Oct 11;16(20):6640. doi: 10.3390/ma16206640 (PMC10608424; doi:10.3390/ma16206640)
Supplement: Supplementary file 1 [file materials-16-06640-s001.zip]

Archive with 1 entries (1 files):
- materials-2642392-supplementary.pdf
